# Supplementary material for: Bis(2-bromo-5-methyl­phen­oxy)methane
Source: Acta Crystallogr Sect E Struct Rep Online. 2011 Aug 31;67(Pt 9):o2539. doi: 10.1107/S1600536811034805 (PMC3200963; doi:10.1107/S1600536811034805)
Supplement: Supplementary file 1 [file e-67-o2539-sup1.cif]

##############################################################################
#                                                                            #
# This CIF contains the data in a paper accepted for publication in          #
# Acta Crystallographica Section E. It conforms to the requirements of       #
# Notes for Authors for Acta Crystallographica Section E, and has been       #
# peer reviewed under the auspices of the IUCr Commission on Journals.       #
#                                                                            #
# Full details of the Crystallographic Information File format               #
# are given in the paper "The Crystallographic Information File (CIF):       #
# a New Standard Archive File for Crystallography" by S. R. Hall, F. H.      #
# Allen and I. D. Brown [Acta Cryst. (1991), A47, 655-685].                  #
#                                                                            #
# The current version of the core CIF dictionary is obtainable from          #
# ftp://ftp.iucr.org/pub/cif_core.dic.                                       #
#                                                                            #
# Software is freely available for graphical display of the structure(s)     #
# in this CIF. For information consult the CIF software page                 #
# http://www.iucr.org/resources/cif/software.                                #
#                                                                            #
# This file may be used for bona fide research purposes within the           #
# scientific community so long as proper attribution is given to the journal # 
# article from which it was obtained.                                        #
#                                                                            #
##############################################################################
data_global
_audit_creation_method     'CrysAlisPro, Oxford Diffraction Ltd'
_journal_date_recd_electronic     2011-08-20
_journal_date_accepted     2011-08-24
_journal_name_full     'Acta Crystallographica, Section E'
_journal_year     2011
_journal_volume     67
_journal_issue      9
_journal_page_first     o2539
_journal_page_last     o2539
_journal_paper_category     QO
_journal_coeditor_code     HB6383
_publ_contact_author_name     'Prof. Mao-ping Song'
_publ_contact_author_address
;
 Department of Chemistry,
 Henan Key Laboratory of Chemical Biology and Organic Chemistry,
 Zhengzhou University,
 Zhengzhou 450052
 People's Republic of China
;
_publ_contact_author_email     'maopingsong@zzu.edu.cn'
_publ_contact_author_fax     '86 371 67763866'
_publ_contact_author_phone     '86 371 67763866'
_publ_section_title
;
Bis(2-bromo-5-methylphenoxy)methane
;
loop_
    _publ_author_name
    _publ_author_footnote
    _publ_author_address
    'Jun-long Niu' ?
;
Department of Chemistry,
Henan Key Laboratory of Chemical Biology and Organic Chemistry,
Zhengzhou University,
Zhengzhou  450052
People's Republic of China
;
    'Xia Wang' ?
;
Pharmacy College,
Henan University of Traditional Chinese Medicine,
Zhengzhou  450008
People's Republic of China
;
    'Lin-bao Zhang' ?
;
Department of Chemistry,
Henan Key Laboratory of Chemical Biology and Organic Chemistry,
Zhengzhou University,
Zhengzhou  450052
People's Republic of China
;
    'Mao-ping Song' ?
;
Department of Chemistry,
Henan Key Laboratory of Chemical Biology and Organic Chemistry,
Zhengzhou University,
Zhengzhou  450052
People's Republic of China
;
_publ_section_synopsis     .
data_I
_audit_creation_method     SHELXL-97
_chemical_name_systematic
;
Bis(2-bromo-5-methylphenoxy)methane
;
_chemical_name_common     ?
_chemical_formula_moiety     'C15 H14 Br2 O2'
_chemical_formula_sum     'C15 H14 Br2 O2'
_chemical_formula_iupac     'C15 H14 Br2 O2'
_chemical_formula_weight     386.08
_chemical_melting_point     ?
_symmetry_cell_setting     orthorhombic
_symmetry_space_group_name_H-M     'P 21 21 2'
loop_
    _symmetry_equiv_pos_as_xyz
    'x, y, z'
    '-x, -y, z'
    'x+1/2, -y+1/2, -z'
    '-x+1/2, y+1/2, -z'
_cell_length_a     10.7752(11)
_cell_length_b     15.8690(17)
_cell_length_c     4.3272(10)
_cell_angle_alpha     90.00
_cell_angle_beta     90.00
_cell_angle_gamma     90.00
_cell_volume     739.9(2)
_cell_formula_units_Z     2
_cell_measurement_reflns_used     443
_cell_measurement_theta_min     4.10
_cell_measurement_theta_max     69.91
_cell_measurement_temperature     291(2)
_exptl_crystal_description     prism
_exptl_crystal_colour     colorless
_exptl_crystal_size_max     0.35
_exptl_crystal_size_mid     0.30
_exptl_crystal_size_min     0.30
_exptl_crystal_density_diffrn     1.733
_exptl_crystal_density_meas     ?
_exptl_crystal_density_method     'not measured'
_exptl_crystal_F_000     380
_exptl_absorpt_coefficient_mu     6.910
_exptl_absorpt_correction_type     multi-scan
_exptl_absorpt_process_details     '(CrysAlis PRO; Agilent, 2011)'
_exptl_absorpt_correction_T_min     0.1959
_exptl_absorpt_correction_T_max     0.2310
_exptl_special_details
;
;
_diffrn_ambient_temperature     291(2)
_diffrn_radiation_type     CuK\a
_diffrn_radiation_wavelength     1.54178
_diffrn_radiation_source     'fine-focus sealed tube'
_diffrn_radiation_monochromator     graphite
_diffrn_measurement_device_type     'Agilent Xcalibur Eos Gemini'
_diffrn_measurement_method     \w
_diffrn_detector_area_resol_mean     16.2312
_diffrn_reflns_number     1505
_diffrn_reflns_av_R_equivalents     0.0442
_diffrn_reflns_av_sigmaI/netI     0.0758
_diffrn_reflns_theta_min     4.96
_diffrn_reflns_theta_max     66.93
_diffrn_reflns_theta_full     66.93
_diffrn_measured_fraction_theta_max     0.914
_diffrn_measured_fraction_theta_full     0.914
_diffrn_reflns_limit_h_min     -12
_diffrn_reflns_limit_h_max     9
_diffrn_reflns_limit_k_min     -18
_diffrn_reflns_limit_k_max     14
_diffrn_reflns_limit_l_min     -3
_diffrn_reflns_limit_l_max     4
_diffrn_standards_number     ?
_diffrn_standards_interval_count     ?
_diffrn_standards_interval_time     ?
_diffrn_standards_decay_%     ?
_refine_special_details
;
Refinement of <i>F</i>^2^ against ALL reflections. The weighted <i>R</i>-factor
<i>wR</i> and goodness of fit <i>S</i> are based on <i>F</i>^2^, conventional
<i>R</i>-factors <i>R</i> are based on <i>F</i>, with <i>F</i> set to zero for
negative <i>F</i>^2^. The threshold expression of <i>F</i>^2^ >
\s(<i>F</i>^2^) is used only for calculating <i>R</i>-factors(gt) <i>etc</i>.
and is not relevant to the choice of reflections for refinement.
<i>R</i>-factors based on <i>F</i>^2^ are statistically about twice as large
as those based on <i>F</i>, and <i>R</i>- factors based on ALL data will be
even larger.
;
_reflns_number_total     1022
_reflns_number_gt     754
_reflns_threshold_expression     I>2\s(I)
_refine_ls_structure_factor_coef     Fsqd
_refine_ls_matrix_type     full
_refine_ls_R_factor_all     0.0720
_refine_ls_R_factor_gt     0.0550
_refine_ls_wR_factor_gt     0.1048
_refine_ls_wR_factor_ref     0.1232
_refine_ls_goodness_of_fit_ref     1.021
_refine_ls_restrained_S_all     1.021
_refine_ls_number_reflns     1022
_refine_ls_number_parameters     88
_refine_ls_number_restraints     0
_refine_ls_hydrogen_treatment     constr
_refine_ls_weighting_scheme     calc
_refine_ls_weighting_details
                 'calc w=1/[\s^2^(Fo^2^)+(0.0400P)^2^] where P=(Fo^2^+2Fc^2^)/3'
_atom_sites_solution_hydrogens     geom
_atom_sites_solution_primary     direct
_atom_sites_solution_secondary     difmap
_refine_ls_shift/su_max     0.000
_refine_ls_shift/su_mean     0.000
_refine_diff_density_max     0.364
_refine_diff_density_min     -0.412
_refine_ls_extinction_method     none
_refine_ls_extinction_coef     ?
_refine_ls_abs_structure_details     'Flack (1983), 212 Friedel pairs'
_refine_ls_abs_structure_Flack     -0.11(9)
loop_
    _atom_type_symbol
    _atom_type_description
    _atom_type_scat_dispersion_real
    _atom_type_scat_dispersion_imag
    _atom_type_scat_source
    'C' 'C' 0.0181 0.0091
                         'International Tables Vol C Tables 4.2.6.8 and 6.1.1.4'
    'H' 'H' 0.0000 0.0000
                         'International Tables Vol C Tables 4.2.6.8 and 6.1.1.4'
    'Br' 'Br' -0.6763 1.2805
                         'International Tables Vol C Tables 4.2.6.8 and 6.1.1.4'
    'O' 'O' 0.0492 0.0322
                         'International Tables Vol C Tables 4.2.6.8 and 6.1.1.4'
_computing_data_collection     'CrysAlis PRO (Agilent, 2011)'
_computing_cell_refinement     'CrysAlis PRO (Agilent, 2011)'
_computing_data_reduction     'CrysAlis PRO (Agilent, 2011)'
_computing_structure_solution     'SHELXS97 (Sheldrick, 2008)'
_computing_structure_refinement     'SHELXL97 (Sheldrick, 2008)'
_computing_molecular_graphics     'OLEX2 (Dolomanov <i>et al.</i>, 2009)'
_computing_publication_material     'SHELXL97 (Sheldrick, 2008)'
loop_
    _atom_site_type_symbol
    _atom_site_label
    _atom_site_fract_x
    _atom_site_fract_y
    _atom_site_fract_z
    _atom_site_U_iso_or_equiv
    _atom_site_adp_type
    _atom_site_calc_flag
    _atom_site_refinement_flags
    _atom_site_occupancy
    _atom_site_symmetry_multiplicity
    _atom_site_disorder_assembly
    _atom_site_disorder_group
    Br Br1 0.85154(9) 0.95619(6) 0.6233(4) 0.0946(6) Uani d . 1 1 . .
    O O1 0.6042(5) 0.9803(3) 0.3521(17) 0.0668(18) Uani d . 1 1 . .
    C C1 0.7175(7) 0.8802(4) 0.624(3) 0.054(2) Uani d . 1 1 . .
    C C2 0.6083(7) 0.9029(5) 0.489(2) 0.056(3) Uani d . 1 1 . .
    C C3 0.5091(8) 0.8444(5) 0.500(2) 0.066(3) Uani d . 1 1 . .
    H H3 0.4330 0.8573 0.4098 0.079 Uiso calc R 1 1 . .
    C C4 0.5267(8) 0.7679(5) 0.646(3) 0.070(3) Uani d . 1 1 . .
    H H4 0.4617 0.7294 0.6501 0.084 Uiso calc R 1 1 . .
    C C5 0.6369(8) 0.7465(4) 0.787(2) 0.060(3) Uani d . 1 1 . .
    C C6 0.7312(8) 0.8044(5) 0.779(2) 0.058(3) Uani d . 1 1 . .
    H H6 0.8056 0.7925 0.8792 0.069 Uiso calc R 1 1 . .
    C C7 0.6509(9) 0.6621(5) 0.946(2) 0.090(3) Uani d . 1 1 . .
    H H7A 0.7023 0.6684 1.1261 0.135 Uiso calc R 1 1 . .
    H H7B 0.6886 0.6226 0.8070 0.135 Uiso calc R 1 1 . .
    H H7C 0.5706 0.6417 1.0072 0.135 Uiso calc R 1 1 . .
    C C8 0.5000 1.0000 0.168(4) 0.080(5) Uani d S 1 2 . .
    H H8A 0.4805 0.9524 0.0361 0.096 Uiso calc PR 0.50 1 . .
    H H8B 0.5195 1.0476 0.0361 0.096 Uiso calc PR 0.50 1 . .
loop_
    _atom_site_aniso_label
    _atom_site_aniso_U_11
    _atom_site_aniso_U_22
    _atom_site_aniso_U_33
    _atom_site_aniso_U_12
    _atom_site_aniso_U_13
    _atom_site_aniso_U_23
    Br1 0.0546(6) 0.0668(6) 0.1623(14) -0.0129(5) -0.0131(8) 0.0130(8)
    O1 0.049(3) 0.062(3) 0.089(5) 0.017(3) 0.004(4) 0.012(4)
    C1 0.052(4) 0.042(4) 0.066(7) 0.009(3) 0.001(5) 0.004(5)
    C2 0.048(4) 0.056(5) 0.062(8) 0.020(4) 0.010(5) -0.001(5)
    C3 0.043(4) 0.081(6) 0.074(8) 0.006(5) -0.009(5) -0.012(6)
    C4 0.058(5) 0.061(5) 0.090(9) -0.011(4) 0.009(7) -0.008(7)
    C5 0.064(5) 0.041(4) 0.074(8) -0.006(4) 0.020(5) -0.001(5)
    C6 0.058(5) 0.057(5) 0.058(7) 0.008(4) 0.007(5) 0.002(5)
    C7 0.110(8) 0.062(5) 0.098(9) -0.002(6) 0.019(9) 0.026(6)
    C8 0.082(10) 0.077(9) 0.081(12) 0.023(8) 0.000 0.000
_geom_special_details
;
All e.s.d.'s (except the e.s.d. in the dihedral angle between two l.s. planes)
are estimated using the full covariance matrix. The cell e.s.d.'s are taken
into account individually in the estimation of e.s.d.'s in distances, angles
and torsion angles; correlations between e.s.d.'s in cell parameters are only
used when they are defined by crystal symmetry. An approximate (isotropic)
treatment of cell e.s.d.'s is used for estimating e.s.d.'s involving l.s.
planes.
;
loop_
    _geom_bond_atom_site_label_1
    _geom_bond_atom_site_label_2
    _geom_bond_site_symmetry_2
    _geom_bond_distance
    _geom_bond_publ_flag
    Br1 C1 . 1.882(7) ?
    O1 C2 . 1.364(9) ?
    O1 C8 . 1.412(10) ?
    C1 C2 . 1.363(11) ?
    C1 C6 . 1.385(10) ?
    C2 C3 . 1.417(11) ?
    C3 C4 . 1.383(11) ?
    C3 H3 . 0.9300 ?
    C4 C5 . 1.376(12) ?
    C4 H4 . 0.9300 ?
    C5 C6 . 1.370(10) ?
    C5 C7 . 1.515(10) ?
    C6 H6 . 0.9300 ?
    C7 H7A . 0.9600 ?
    C7 H7B . 0.9600 ?
    C7 H7C . 0.9600 ?
    C8 O1 2_675 1.412(10) ?
    C8 H8A . 0.9700 ?
    C8 H8B . 0.9700 ?
loop_
    _geom_angle_atom_site_label_1
    _geom_angle_atom_site_label_2
    _geom_angle_atom_site_label_3
    _geom_angle_site_symmetry_1
    _geom_angle_site_symmetry_3
    _geom_angle
    _geom_angle_publ_flag
    C2 O1 C8 . . 118.0(6) ?
    C2 C1 C6 . . 122.1(7) ?
    C2 C1 Br1 . . 119.4(6) ?
    C6 C1 Br1 . . 118.4(6) ?
    C1 C2 O1 . . 117.0(7) ?
    C1 C2 C3 . . 117.6(8) ?
    O1 C2 C3 . . 125.5(8) ?
    C4 C3 C2 . . 119.2(8) ?
    C4 C3 H3 . . 120.4 ?
    C2 C3 H3 . . 120.4 ?
    C5 C4 C3 . . 122.5(8) ?
    C5 C4 H4 . . 118.7 ?
    C3 C4 H4 . . 118.7 ?
    C6 C5 C4 . . 117.6(8) ?
    C6 C5 C7 . . 122.0(9) ?
    C4 C5 C7 . . 120.3(8) ?
    C5 C6 C1 . . 121.0(8) ?
    C5 C6 H6 . . 119.5 ?
    C1 C6 H6 . . 119.5 ?
    C5 C7 H7A . . 109.5 ?
    C5 C7 H7B . . 109.5 ?
    H7A C7 H7B . . 109.5 ?
    C5 C7 H7C . . 109.5 ?
    H7A C7 H7C . . 109.5 ?
    H7B C7 H7C . . 109.5 ?
    O1 C8 O1 . 2_675 111.2(12) ?
    O1 C8 H8A . . 109.4 ?
    O1 C8 H8A 2_675 . 109.4 ?
    O1 C8 H8B . . 109.4 ?
    O1 C8 H8B 2_675 . 109.4 ?
    H8A C8 H8B . . 108.0 ?
loop_
    _geom_torsion_atom_site_label_1
    _geom_torsion_atom_site_label_2
    _geom_torsion_atom_site_label_3
    _geom_torsion_atom_site_label_4
    _geom_torsion_site_symmetry_1
    _geom_torsion_site_symmetry_2
    _geom_torsion_site_symmetry_3
    _geom_torsion_site_symmetry_4
    _geom_torsion
    _geom_torsion_publ_flag
    C6 C1 C2 O1 . . . . 177.7(8) ?
    Br1 C1 C2 O1 . . . . 1.3(13) ?
    C6 C1 C2 C3 . . . . -2.4(15) ?
    Br1 C1 C2 C3 . . . . -178.8(7) ?
    C8 O1 C2 C1 . . . . 170.0(9) ?
    C8 O1 C2 C3 . . . . -9.8(14) ?
    C1 C2 C3 C4 . . . . 0.1(15) ?
    O1 C2 C3 C4 . . . . 179.9(9) ?
    C2 C3 C4 C5 . . . . 1.0(16) ?
    C3 C4 C5 C6 . . . . 0.2(16) ?
    C3 C4 C5 C7 . . . . 179.6(9) ?
    C4 C5 C6 C1 . . . . -2.5(15) ?
    C7 C5 C6 C1 . . . . 178.1(8) ?
    C2 C1 C6 C5 . . . . 3.7(15) ?
    Br1 C1 C6 C5 . . . . -179.8(7) ?
    C2 O1 C8 O1 . . . 2_675 76.7(6) ?
