# Supplementary material for: Bis(2-bromo-5-methyl­phen­oxy)methane
Source: Acta Crystallogr Sect E Struct Rep Online. 2011 Aug 31;67(Pt 9):o2539. doi: 10.1107/S1600536811034805 (PMC3200963; doi:10.1107/S1600536811034805)
Supplement: Supplementary file 2 [file e-67-o2539-Isup2.hkl]

# 
# h,k,l, Fc-squared, Fo-squared, sigma(Fo-squared) and status flag 
# 
data_I
_shelx_title ' P21212 in P21212' 
_shelx_refln_list_code          4 
_shelx_F_calc_maximum      115.13 
_exptl_crystal_F_000       380.00 
_reflns_d_resolution_high  0.8379 
 
loop_ 
 _symmetry_equiv_pos_as_xyz 
 'x, y, z' 
 '-x, -y, z' 
 'x+1/2, -y+1/2, -z' 
 '-x+1/2, y+1/2, -z' 
 
_cell_length_a    10.7752 
_cell_length_b    15.8690 
_cell_length_c     4.3272 
_cell_angle_alpha  90.000 
_cell_angle_beta   90.000 
_cell_angle_gamma  90.000 
 
_shelx_F_squared_multiplier     1.000 
 
loop_ 
 _refln_index_h 
 _refln_index_k 
 _refln_index_l 
 _refln_F_squared_calc 
 _refln_F_squared_meas 
 _refln_F_squared_sigma 
 _refln_observed_status 
   2   0   0      388.98      429.42     26.03 o 
   4   0   0     6035.69     6145.17    138.20 o 
   6   0   0     2910.37     2995.08    119.64 o 
   8   0   0     1406.79     1261.65     87.42 o 
  10   0   0      439.61      455.10     60.11 o 
  12   0   0        5.75       12.84      8.52 o 
   1   1   0      162.06      190.14     11.56 o 
   2   1   0     1196.06     1267.98    156.06 o 
   3   1   0    11299.41    10339.61    244.18 o 
   4   1   0       19.33       18.35      5.51 o 
   5   1   0        8.38        9.06      4.33 o 
   6   1   0      253.62      245.29     24.01 o 
   7   1   0     2980.64     2853.29     88.79 o 
   8   1   0      117.69      117.62     18.90 o 
   9   1   0     1202.11     1191.35     69.61 o 
  10   1   0       80.90      105.12     20.71 o 
  11   1   0      293.86      299.87     35.25 o 
  12   1   0       24.88       28.13     11.21 o 
   0   2   0     5542.76     5495.73     60.00 o 
   1   2   0     6786.46     6390.52     71.08 o 
   2   2   0      285.38      319.15     14.74 o 
   3   2   0      187.88      184.07     25.80 o 
   4   2   0     7415.10     6687.41     97.84 o 
   5   2   0      576.43      552.21     46.11 o 
   6   2   0      932.61      914.56     46.80 o 
   7   2   0       20.45       14.36      4.90 o 
   8   2   0      171.05      162.36     32.22 o 
   9   2   0      294.19      281.47     27.66 o 
  10   2   0      279.37      259.41     36.48 o 
  11   2   0        2.69       -0.70      7.12 o 
  12   2   0       15.99        6.30      5.84 o 
   1   3   0     1161.69     1215.19     36.18 o 
   2   3   0     4676.98     4458.78     81.12 o 
   3   3   0     1617.94     1556.14     55.91 o 
   4   3   0     1148.85     1203.36     41.62 o 
   5   3   0      597.29      720.67     36.19 o 
   6   3   0      768.89      731.15     57.78 o 
   7   3   0      832.86      753.91     66.41 o 
   8   3   0     1743.48     1979.49    128.51 o 
   9   3   0      101.90       87.57     19.35 o 
  10   3   0       26.67       31.28     16.11 o 
  11   3   0      109.74      117.66     28.48 o 
  12   3   0      210.07      208.58     30.93 o 
   0   4   0     3767.50     3874.35     70.73 o 
   1   4   0     7827.75     7730.84     71.74 o 
   2   4   0       80.94       73.74      8.58 o 
   3   4   0     3066.19     3161.92     63.93 o 
   4   4   0     1626.74     1668.17     42.17 o 
   5   4   0     6696.05     6872.00    155.01 o 
   6   4   0      600.82      625.31     39.93 o 
   7   4   0        1.89        8.55      4.58 o 
   8   4   0       70.79       70.07     17.06 o 
   9   4   0      487.87      498.53     46.80 o 
  10   4   0      209.59      185.12     39.45 o 
  11   4   0      152.65      144.38     31.40 o 
  12   4   0        5.33       -1.40      3.38 o 
   1   5   0        9.56       11.70      2.83 o 
   2   5   0     6138.43     6093.49     85.10 o 
   3   5   0     1226.01     1289.75     44.52 o 
   4   5   0     3068.19     3143.19     65.67 o 
   5   5   0        1.86        2.78      2.59 o 
   6   5   0      636.47      603.27     43.77 o 
   7   5   0       22.67       23.34     13.07 o 
   8   5   0     1240.71     1416.03     78.55 o 
   9   5   0       94.68       81.14     19.51 o 
  10   5   0        4.87       -0.35      8.64 o 
  11   5   0        2.00       -3.74      8.99 o 
  12   5   0      233.34      263.09     33.15 o 
   0   6   0       56.25       56.03     10.97 o 
   1   6   0     6361.58     6429.46     83.04 o 
   2   6   0        1.42        3.93      2.54 o 
   3   6   0     1133.24     1123.47     43.78 o 
   4   6   0      234.54      293.30     19.00 o 
   5   6   0     3333.04     3363.97     89.81 o 
   6   6   0        7.60       13.36      5.34 o 
   7   6   0       72.61       97.46     28.83 o 
   8   6   0       11.32        7.88      9.05 o 
   9   6   0      688.09      790.79     82.64 o 
  10   6   0       27.19       37.35     15.87 o 
  11   6   0      212.96      222.94     37.12 o 
  12   6   0       41.53       38.17     12.26 o 
   1   7   0      712.38      779.24     42.25 o 
   2   7   0     5314.28     5397.56    155.65 o 
   3   7   0      244.63      249.22     21.81 o 
   4   7   0     1263.50     1253.55     46.71 o 
   5   7   0       32.33       28.95      8.92 o 
   6   7   0      612.16      731.85     75.40 o 
   7   7   0      265.98      314.77     27.77 o 
   8   7   0     1031.17     1086.45     70.20 o 
   9   7   0        9.65        3.62      9.80 o 
  10   7   0       17.98       37.70     18.56 o 
  11   7   0       11.90       18.91     11.09 o 
   0   8   0      207.73      183.37     23.58 o 
   1   8   0     1118.12     1027.90     39.45 o 
   2   8   0      368.39      373.28     37.23 o 
   3   8   0      313.29      346.37     27.84 o 
   4   8   0      549.57      577.64     38.45 o 
   5   8   0     1747.76     1641.92     68.55 o 
   6   8   0      213.76      259.59     45.99 o 
   7   8   0       73.43       58.34     12.12 o 
   8   8   0       67.06       72.35     17.17 o 
   9   8   0      157.79      162.71     35.25 o 
  10   8   0      204.45      255.62     41.90 o 
  11   8   0      133.45      120.34     24.16 o 
   1   9   0     1964.14     2117.83     60.87 o 
   2   9   0      356.11      274.41     34.78 o 
   3   9   0     2396.84     2511.62    107.62 o 
   4   9   0      531.22      472.36     36.49 o 
   5   9   0       46.77       49.96     18.79 o 
   6   9   0       74.32       75.39     13.51 o 
   7   9   0      561.76      649.43     40.75 o 
   8   9   0      233.17      222.36     43.30 o 
   9   9   0        1.68        4.20      5.84 o 
  10   9   0       10.50       10.62      8.64 o 
  11   9   0      108.71      129.56     23.34 o 
   0  10   0     2438.00     2656.12    102.48 o 
   1  10   0      841.69      867.41     41.65 o 
   2  10   0       10.27        7.35      7.00 o 
   4  10   0     1358.45     1321.99     86.02 o 
   5  10   0      150.61      149.78     21.90 o 
   6  10   0     1121.53     1093.89     61.74 o 
   7  10   0       49.93       42.90     12.66 o 
   8  10   0       78.04       84.27     25.91 o 
   9  10   0        3.19        3.85      6.07 o 
  10  10   0      301.86      296.47     39.80 o 
   1  11   0      793.69      767.93     41.74 o 
   2  11   0        9.31        9.10      7.12 o 
   3  11   0     1953.90     1788.65    103.77 o 
   4  11   0       62.78       42.88     10.94 o 
   5  11   0       77.04       97.85     15.20 o 
   6  11   0        0.42       -2.98      2.98 o 
   7  11   0      694.20      723.32     50.60 o 
   8  11   0      272.54      255.50     43.30 o 
   9  11   0       30.86       35.48     14.71 o 
  10  11   0       20.79       15.76      7.24 o 
   0  12   0      916.73      899.81     65.95 o 
   1  12   0       74.44       66.18     18.79 o 
   2  12   0      387.26      395.16     96.30 o 
   3  12   0        9.04       19.41      8.55 o 
   4  12   0      276.34      320.43     27.63 o 
   5  12   0        4.87        7.89      3.54 o 
   6  12   0      171.80      174.49     19.99 o 
   7  12   0       35.40       41.16     11.18 o 
   8  12   0        0.33       25.33     16.22 o 
   9  12   0       48.56       53.93     16.81 o 
   1  13   0      405.59      322.06     33.05 o 
   2  13   0      707.27      722.28    160.14 o 
   3  13   0      217.29      190.18     50.66 o 
   4  13   0        0.04        9.10      9.22 o 
   5  13   0        5.07       -0.17      2.56 o 
   6  13   0      332.35      371.29     28.64 o 
   7  13   0      510.93      501.29     38.91 o 
   8  13   0       12.82       17.63      8.40 o 
   9  13   0       64.90       58.36     15.76 o 
   0  14   0      728.07      738.73     84.97 o 
   1  14   0      346.22      384.67     31.30 o 
   2  14   0      104.58      135.86     37.47 o 
   3  14   0        9.17       11.09     11.09 o 
   4  14   0      317.25      400.36     59.53 o 
   5  14   0      168.27      206.61     21.51 o 
   6  14   0       74.93       74.39     12.12 o 
   7  14   0        0.48        3.06      4.84 o 
   8  14   0        3.77       -4.79      4.79 o 
   1  15   0       16.93       16.62      8.32 o 
   2  15   0      315.11      456.38     66.30 o 
   3  15   0      269.07      281.18     50.66 o 
   4  15   0       15.46       14.77     10.74 o 
   5  15   0       37.16       42.60     11.27 o 
   6  15   0      162.63      210.80     33.50 o 
   7  15   0       38.16       18.74     13.66 o 
   0  16   0       22.19       40.62     18.91 o 
   1  16   0      122.33      115.37     21.26 o 
   2  16   0        5.30       15.52     11.44 o 
   3  16   0       28.67       29.41     15.64 o 
   4  16   0       23.58       28.42      9.49 o 
   5  16   0       93.06      134.11     26.96 o 
   6  16   0       29.14       47.86     14.82 o 
   1  17   0        0.77        2.13      2.59 o 
   2  17   0      235.18      213.48     38.52 o 
   3  17   0        0.66        0.79      3.68 o 
   4  17   0       70.12       56.96     16.69 o 
   5  17   0       40.66       36.53     12.72 o 
   0  18   0        3.30        0.35      1.75 o 
   1  18   0       60.21       85.44     20.66 o 
   2  18   0        2.57        1.50      3.49 o 
   3  18   0       17.74       22.18      9.92 o 
   4  18   0        0.22        8.17      5.72 o 
   0   0   1    13254.81    11672.19    121.04 o 
   1   0   1     1176.23     1106.77     23.31 o 
   2   0   1       87.61       98.68      9.52 o 
   3   0   1     2000.08     2036.72     86.75 o 
   4   0   1     1714.63     1775.63     43.43 o 
   5   0   1      335.07      332.31     40.62 o 
   6   0   1      478.66      366.51     46.46 o 
   7   0   1      990.33      929.11     76.80 o 
   8   0   1      414.27      301.96     50.42 o 
   9   0   1      180.15      180.57     27.07 o 
  10   0   1       59.79       67.08     16.23 o 
  11   0   1        0.28        0.35      7.00 o 
  12   0   1        0.00        2.57      5.84 o 
 -12   1   1       48.46       38.28     13.89 o 
 -11   1   1      127.29      125.71     30.00 o 
 -10   1   1      391.24      389.18     38.08 o 
  -9   1   1      425.63      404.31     39.89 o 
  -8   1   1       98.41       97.93     28.60 o 
  -7   1   1      989.34      889.65     75.40 o 
  -6   1   1     1240.52     1173.17     82.99 o 
  -5   1   1      101.10       87.07     21.24 o 
  -4   1   1      807.75      767.35     55.73 o 
  -3   1   1     1520.99     1553.19     32.48 o 
  -2   1   1     2186.75     2537.69     55.79 o 
  -1   1   1     3500.15     3815.91     56.51 o 
   0   1   1     2689.60     2398.69     22.97 o 
   1   1   1     3135.21     2827.02     45.16 o 
   2   1   1     2253.13     2221.28     51.06 o 
   3   1   1     1471.76     1439.27     44.26 o 
   4   1   1      896.29      880.57     30.23 o 
   5   1   1       84.72       94.47     11.34 o 
   6   1   1     1200.20     1207.72     83.69 o 
   7   1   1      991.20      914.63     75.99 o 
   8   1   1      107.35      108.20     27.90 o 
   9   1   1      431.60      413.03     40.99 o 
  10   1   1      411.52      372.34     55.56 o 
  11   1   1      131.57       82.52     25.21 o 
  12   1   1       44.22       36.30     13.89 o 
 -12   2   1        8.92       11.44      9.10 o 
 -11   2   1       62.20       80.42     24.63 o 
 -10   2   1      205.92      219.09     43.42 o 
  -9   2   1      177.80      198.34     28.52 o 
  -8   2   1      376.00      352.87     46.16 o 
  -7   2   1      936.65      843.32     74.35 o 
  -6   2   1      696.49      587.69     58.94 o 
  -5   2   1      692.38      597.03     55.56 o 
  -4   2   1     4177.15     4027.02    135.40 o 
  -3   2   1     3395.95     2927.50     49.49 o 
   0   2   1     5390.70     4765.03     69.10 o 
   1   2   1    11001.81     9795.28     85.41 o 
   2   2   1     2598.70     2581.45    149.75 o 
   3   2   1     3295.58     3536.38     56.78 o 
   4   2   1     4291.65     4608.00     74.27 o 
   5   2   1      676.85      689.93     31.78 o 
   6   2   1      771.65      775.56     45.54 o 
   7   2   1      922.58      777.95     69.57 o 
   8   2   1      370.82      366.51     51.94 o 
   9   2   1      156.72      135.28     23.27 o 
  10   2   1      193.80      155.47     36.53 o 
  11   2   1       52.84       44.70     19.96 o 
  12   2   1        9.65        7.35      6.19 o 
 -12   3   1       73.11       75.40     19.61 o 
 -11   3   1       88.43       98.86     26.85 o 
 -10   3   1      221.91      205.43     41.79 o 
  -9   3   1       91.82      106.68     32.10 o 
  -8   3   1      548.37      586.53     47.30 o 
  -7   3   1      773.74      737.22     70.15 o 
  -6   3   1     1029.07      988.17     77.27 o 
  -5   3   1     1211.83     1131.15     77.62 o 
   0   3   1       26.07       25.39      3.40 o 
   1   3   1     3652.94     3388.68    107.50 o 
   2   3   1      776.11      809.16     39.59 o 
   3   3   1      811.72      851.30     34.49 o 
   4   3   1     1610.33     1772.25     53.03 o 
   5   3   1     1097.92     1156.86     52.14 o 
   6   3   1     1084.87     1095.36     53.93 o 
   8   3   1      574.57      608.94     48.61 o 
   9   3   1       90.87      102.37     28.13 o 
  10   3   1      232.47      205.44     27.72 o 
  11   3   1       84.17       63.61     19.73 o 
  12   3   1       72.86       45.64     13.31 o 
 -12   4   1       56.66       63.73     17.39 o 
 -11   4   1       33.35       44.82     19.49 o 
 -10   4   1      103.75      114.97     31.75 o 
  -9   4   1      207.72      191.07     41.67 o 
  -8   4   1      236.95      201.81     42.37 o 
  -7   4   1       89.83       75.52     22.64 o 
  -6   4   1      371.12      330.21     45.75 o 
  -1   4   1     2553.43     2407.16     65.83 o 
   0   4   1      269.31      276.98     17.69 o 
   1   4   1     2571.03     2526.39     39.34 o 
   2   4   1     3148.82     3143.90     82.18 o 
   3   4   1     1400.68     1454.26     48.28 o 
   4   4   1     1185.49     1214.44     46.79 o 
   5   4   1     1249.05     1414.05     58.83 o 
   6   4   1      367.26      341.53     31.08 o 
   7   4   1       69.66       59.18     18.33 o 
   8   4   1      226.93      221.42     42.25 o 
   9   4   1      192.85      171.11     38.63 o 
  10   4   1      106.92      108.82     20.23 o 
  11   4   1       37.61       38.90     10.39 o 
  12   4   1       57.62       43.65     13.31 o 
 -12   5   1       93.87      105.05     21.13 o 
 -11   5   1       75.22       78.44     22.64 o 
 -10   5   1       57.36       68.17     23.23 o 
  -9   5   1      402.49      413.20     60.70 o 
  -8   5   1      382.70      382.84     40.87 o 
  -7   5   1      195.64      226.56     42.95 o 
  -3   5   1      450.29      478.21     43.07 o 
  -2   5   1     1573.40     1588.12     67.82 o 
  -1   5   1     1558.07     1722.81     63.15 o 
   0   5   1       53.10       60.21      6.04 o 
   1   5   1     1556.32     1521.86     31.32 o 
   2   5   1     1665.81     1624.84     51.21 o 
   3   5   1      449.90      474.50     59.35 o 
   4   5   1      733.85      767.21     35.46 o 
   5   5   1     1601.14     1709.25     53.73 o 
   6   5   1      402.70      395.79     27.48 o 
   7   5   1      182.28      167.38     36.30 o 
   8   5   1      388.15      445.64     61.75 o 
   9   5   1      419.52      454.16     61.51 o 
  10   5   1       59.28       58.98     15.12 o 
  11   5   1       77.82       73.90     13.61 o 
 -11   6   1       67.94       53.23     17.63 o 
 -10   6   1       11.29       14.82     11.09 o 
  -9   6   1      276.29      301.73     51.47 o 
  -8   6   1      262.56      271.64     34.93 o 
  -7   6   1       50.72       56.97     15.71 o 
  -6   6   1      497.89      515.91     61.51 o 
  -5   6   1     1353.70     1418.52     94.08 o 
  -4   6   1      671.27      720.29     61.05 o 
  -3   6   1      626.51      599.83     50.54 o 
  -2   6   1     2733.07     2889.71    116.37 o 
  -1   6   1     1477.77     1510.28    119.93 o 
   0   6   1      274.64      320.47     17.82 o 
   1   6   1     1310.30     1293.61     41.87 o 
   2   6   1     2789.25     2862.98     68.30 o 
   3   6   1      627.00      676.42     48.15 o 
   4   6   1      648.43      700.89     33.03 o 
   5   6   1     1332.21     1302.17     48.24 o 
   6   6   1      491.13      480.01     37.48 o 
   7   6   1       44.65       39.89     13.33 o 
   8   6   1      261.47      310.95     51.94 o 
   9   6   1      266.70      316.43     51.12 o 
  10   6   1       11.70        3.78      6.19 o 
  11   6   1       65.96       59.80     17.04 o 
 -11   7   1      123.16      118.82     25.33 o 
 -10   7   1       19.51       11.44      8.75 o 
  -9   7   1      128.15      156.41     36.30 o 
  -8   7   1      283.13      288.75     35.65 o 
  -7   7   1      176.60      154.44     25.37 o 
  -6   7   1      253.38      281.42     46.81 o 
  -5   7   1      717.37      727.64     70.03 o 
  -4   7   1      586.66      635.78     60.93 o 
  -3   7   1      289.66      341.29     41.20 o 
  -2   7   1     2124.76     2287.75     92.79 o 
  -1   7   1     1040.70     1080.48     78.67 o 
   0   7   1     1109.84     1092.94     37.69 o 
   1   7   1      958.33     1008.18     41.59 o 
   2   7   1     2164.05     2235.81     83.86 o 
   3   7   1      329.94      327.87     26.77 o 
   4   7   1      568.72      591.85     37.76 o 
   5   7   1      728.89      726.09     44.40 o 
   6   7   1      253.26      341.76     51.24 o 
   7   7   1      179.47      213.80     40.21 o 
   8   7   1      302.32      336.39     54.28 o 
   9   7   1      122.05      153.96     35.60 o 
  10   7   1       21.99       15.57      7.95 o 
  11   7   1      128.21      128.86     24.28 o 
 -11   8   1       82.99       97.35     21.24 o 
 -10   8   1       80.04       85.21     23.81 o 
  -9   8   1      119.24      148.82     34.32 o 
  -8   8   1      202.32      277.10     48.21 o 
  -7   8   1      231.20      244.35     25.91 o 
  -6   8   1      292.31      353.40     37.10 o 
  -5   8   1      638.67      706.87     73.42 o 
  -4   8   1      618.36      702.43     66.30 o 
  -3   8   1      597.06      577.07     54.51 o 
  -2   8   1     1605.81     1639.01     82.64 o 
   0   8   1      122.60      112.74     20.09 o 
   1   8   1     1081.22     1118.98     50.60 o 
   2   8   1     1575.62     1595.22     57.15 o 
   3   8   1      586.57      539.98     36.21 o 
   4   8   1      601.63      569.16     32.49 o 
   5   8   1      629.02      591.41     42.55 o 
   6   8   1      304.51      336.63     52.99 o 
   7   8   1      225.62      231.34     45.17 o 
   8   8   1      199.15      227.26     44.59 o 
   9   8   1      114.42      121.27     29.76 o 
  10   8   1       74.56       92.09     23.34 o 
  11   8   1       84.94       74.94     17.74 o 
 -11   9   1       74.49       89.99     18.21 o 
 -10   9   1       58.25       74.35     20.66 o 
  -9   9   1       72.69       93.84     26.50 o 
  -8   9   1      161.67      158.04     35.37 o 
  -7   9   1      250.02      261.40     26.14 o 
  -6   9   1      283.93      309.43     40.62 o 
  -5   9   1      588.75      631.35     68.63 o 
  -4   9   1      728.81      744.69     68.75 o 
  -3   9   1      832.40      861.64     68.87 o 
  -1   9   1      709.00      734.65     51.12 o 
   0   9   1      576.00      512.29     45.05 o 
   1   9   1      699.96      672.60    105.34 o 
   2   9   1      377.94      383.44     30.87 o 
   3   9   1      816.02      799.90     46.80 o 
   4   9   1      733.09      702.49     36.88 o 
   5   9   1      576.00      568.80     45.55 o 
   6   9   1      298.55      282.11     25.23 o 
   7   9   1      280.95      291.99     25.95 o 
   8   9   1      164.23      192.36     39.45 o 
   9   9   1       66.09       64.31     20.89 o 
  10   9   1       56.16       59.76     17.51 o 
  11   9   1       72.01       62.45     14.59 o 
 -10  10   1       93.46      124.19     24.16 o 
  -9  10   1       21.49       24.51     13.07 o 
  -8  10   1       62.35       99.10     26.73 o 
  -7  10   1       71.96      102.39     19.88 o 
  -6  10   1      391.76      478.66     55.50 o 
  -5  10   1       13.75       17.17     14.06 o 
  -4  10   1      123.36      125.01     29.41 o 
  -2  10   1      260.22      260.41     34.90 o 
  -1  10   1      216.88      219.79     30.11 o 
   0  10   1      586.19      554.66     49.96 o 
   1  10   1      187.58      195.13     57.19 o 
   2  10   1      238.97      215.70     34.08 o 
   3  10   1      463.17      473.14     40.09 o 
   4  10   1      139.94      129.79     29.88 o 
   5  10   1        8.44       -1.30      3.36 o 
   6  10   1      374.02      369.65     29.37 o 
   7  10   1       67.86      100.56     24.57 o 
   8  10   1       60.12       52.64     22.29 o 
   9  10   1       20.23       24.51     13.07 o 
  10  10   1       97.96      105.63     22.53 o 
 -10  11   1       45.52       57.31     14.47 o 
  -9  11   1       10.27        0.82      6.30 o 
  -8  11   1       52.02       61.28     20.08 o 
  -7  11   1      278.00      308.38     47.97 o 
  -6  11   1      274.28      403.04     56.26 o 
  -5  11   1      103.12      173.45     37.23 o 
  -4  11   1      260.43      343.25     38.27 o 
  -3  11   1      954.81     1033.02    267.58 o 
  -2  11   1      114.52      119.76     24.98 o 
   0  11   1      810.70      769.08     63.61 o 
   1  11   1      275.65      251.07     36.53 o 
   2  11   1       97.34       92.09     23.81 o 
   3  11   1     1022.97      962.53     56.18 o 
   4  11   1      268.41      261.95     30.84 o 
   5  11   1       92.70       98.49     14.93 o 
   6  11   1      267.12      266.74     30.06 o 
   7  11   1      282.25      250.75     28.33 o 
   8  11   1       47.98       69.33     22.99 o 
   9  11   1       11.44        2.33      4.44 o 
  10  11   1       44.25       42.25     12.96 o 
  -7  12   1      249.57      258.66     42.60 o 
  -6  12   1      142.00      203.45     39.45 o 
  -5  12   1       31.61       42.14     17.86 o 
  -4  12   1      270.24      330.86     51.43 o 
  -3  12   1      418.85      454.42     59.41 o 
  -2  12   1      124.80      158.74     39.92 o 
  -1  12   1      234.95      311.65     53.58 o 
   0  12   1      619.10      660.53     75.17 o 
   1  12   1      224.35      201.77     25.84 o 
   2  12   1      120.28       86.65     16.35 o 
   3  12   1      436.08      412.90     37.57 o 
   4  12   1      249.04      258.54     30.73 o 
   5  12   1       26.86       17.49      5.31 o 
   6  12   1      137.14      135.41     21.23 o 
   7  12   1      269.90      285.23     29.08 o 
   8  12   1        3.97        2.80      4.20 o 
   9  12   1       99.17      105.52     22.53 o 
  -6  13   1      172.52      162.08     72.43 o 
  -5  13   1       10.16        1.28      4.67 o 
  -4  13   1      109.17      143.92     34.67 o 
  -3  13   1      176.18      217.80     47.27 o 
  -2  13   1      313.93      395.22     63.50 o 
  -1  13   1      233.14      323.32     55.56 o 
   0  13   1      607.43      627.15     73.53 o 
   1  13   1      235.97      224.72     27.61 o 
   2  13   1      327.30      285.45     30.38 o 
   3  13   1      174.35      132.02     21.78 o 
   4  13   1       96.84       93.40     19.26 o 
   5  13   1        8.51        4.86      3.50 o 
   6  13   1      163.34      139.49     20.97 o 
   7  13   1      211.44      201.45     34.72 o 
   8  13   1       13.24       27.08     11.67 o 
   9  13   1       16.23       17.98      8.52 o 
  -6  14   1       29.26       14.11     13.83 o 
  -5  14   1       47.20       66.18     21.71 o 
  -4  14   1       49.43       90.23     26.61 o 
  -3  14   1       90.74      115.32     33.38 o 
  -2  14   1       31.09       53.23     23.11 o 
  -1  14   1       53.53       44.94     19.61 o 
   0  14   1      151.17      145.67     35.95 o 
   1  14   1       52.68       34.90     16.46 o 
   3  14   1      106.57      115.99     21.00 o 
   4  14   1       55.82       65.97     15.29 o 
   5  14   1       46.55       48.09     10.01 o 
   6  14   1       31.55       26.97      8.90 o 
   7  14   1       23.20       33.27      8.61 o 
   8  14   1       58.23       63.73     15.76 o 
  -6  15   1      141.59      108.79     70.32 o 
  -5  15   1       70.74       62.79     31.57 o 
  -4  15   1       18.02       28.95     14.47 o 
  -3  15   1       52.17       74.00     23.69 o 
  -2  15   1      178.83      153.02     33.73 o 
  -1  15   1      203.90      222.12     44.70 o 
   2  15   1      163.39      154.19     37.47 o 
   3  15   1       52.90       52.64     20.78 o 
   4  15   1       17.35       14.26      6.90 o 
   5  15   1       68.80       60.96     12.83 o 
   6  15   1      141.43      140.80     18.18 o 
  -6  16   1       25.93       15.52      7.35 o 
  -5  16   1       52.81       52.83     32.74 o 
  -4  16   1       37.33       26.37     12.55 o 
  -3  16   1       66.21       74.94     22.53 o 
  -2  16   1       64.87       69.57     23.11 o 
  -1  16   1      122.16      114.62     28.95 o 
   0  16   1       17.29       20.19     12.84 o 
   1  16   1      119.55      151.97     35.02 o 
   2  16   1       73.94       80.77     25.56 o 
   3  16   1       70.46       74.82     23.11 o 
   4  16   1       37.66       28.83      9.08 o 
   5  16   1       51.58       61.55     17.68 o 
   6  16   1       25.92       34.78     10.62 o 
  -5  17   1       61.82       32.09     36.94 o 
  -4  17   1       28.75        9.01      7.82 o 
  -3  17   1       15.85       21.30     14.77 o 
  -2  17   1       79.42       82.99     21.83 o 
  -1  17   1       24.62       34.94     10.09 o 
   0  17   1        0.44        3.10      3.21 o 
   1  17   1       22.82       46.11     17.27 o 
   2  17   1       80.28      101.55     25.33 o 
   3  17   1       15.27       18.93      6.58 o 
   4  17   1       27.89       31.97      8.58 o 
   5  17   1       58.13       59.17     14.06 o 
  -3  18   1       12.34        5.21      3.23 o 
  -2  18   1       35.37       17.98     15.29 o 
  -1  18   1       21.52       12.71      4.05 o 
   0  18   1        8.54        8.57      3.99 o 
   1  18   1       22.19       29.53     12.26 o 
   2  18   1       35.93       34.65      8.49 o 
   3  18   1       11.77        6.94      3.62 o 
   0   0   2        4.35        4.66      2.28 o 
   1   0   2     1088.82     1182.64     38.79 o 
   2   0   2      248.13      243.32     34.61 o 
   3   0   2     3448.73     3657.13    126.25 o 
   4   0   2       28.59       55.93     19.43 o 
   5   0   2      480.00      543.08     40.93 o 
   6   0   2       14.61       23.93     12.96 o 
   7   0   2      770.14      840.28     77.62 o 
   8   0   2       19.39       16.22     10.97 o 
   9   0   2       87.86       88.80     19.18 o 
  10   0   2       17.37       11.58      6.92 o 
  11   0   2       36.17       41.20     16.57 o 
 -11   1   2        9.16        6.30      7.00 o 
 -10   1   2      238.75      240.66     28.71 o 
  -9   1   2       16.24       29.00     10.69 o 
  -8   1   2       48.76       54.71     15.43 o 
  -7   1   2       23.82       27.78     14.01 o 
  -6   1   2      926.80      794.18     76.34 o 
  -5   1   2       10.23        7.12      7.24 o 
  -4   1   2      373.58      325.42     44.82 o 
  -3   1   2       15.51       21.81      5.49 o 
  -2   1   2      335.48      334.40     24.67 o 
  -1   1   2       57.36       67.21     10.40 o 
   0   1   2     2271.01     2820.63    185.06 o 
   1   1   2       48.88       49.34      6.03 o 
   2   1   2      335.15      365.63     28.93 o 
   3   1   2       12.49       15.85      6.78 o 
   4   1   2      396.33      366.19     43.31 o 
   5   1   2       14.29       21.70      8.01 o 
   6   1   2      938.24      758.81     73.07 o 
   7   1   2       22.03       16.57     10.15 o 
   8   1   2       46.22       52.76     20.43 o 
   9   1   2       14.14       22.37      9.73 o 
  10   1   2      232.23      212.43     27.32 o 
  11   1   2       11.23       34.32     16.34 o 
 -11   2   2       32.97       48.44     17.74 o 
 -10   2   2        6.60        7.92      5.52 o 
  -9   2   2       31.38       24.61      9.93 o 
  -8   2   2      125.15      109.90     21.62 o 
  -7   2   2      372.84      426.96     51.71 o 
  -6   2   2      244.28      174.97     36.53 o 
  -5   2   2       56.11       47.74     18.56 o 
  -4   2   2       25.14       17.51     10.39 o 
  -3   2   2     1172.81     1149.94     76.57 o 
  -1   2   2     1348.36     1632.01     78.20 o 
   0   2   2       78.72       75.85     10.62 o 
   1   2   2     1324.73     1364.06     44.91 o 
   2   2   2      394.33      407.36     31.23 o 
   3   2   2     1112.45     1276.73    150.10 o 
   4   2   2       32.28       34.17     12.58 o 
   5   2   2       55.30       56.35     16.76 o 
   6   2   2      251.10      276.14     37.57 o 
   7   2   2      366.15      372.93     52.41 o 
   8   2   2      130.19      131.43     32.33 o 
   9   2   2       30.83       27.90     14.24 o 
  10   2   2        5.74       12.84     10.86 o 
  11   2   2       27.39       33.73     14.59 o 
 -11   3   2       57.02       52.43     10.97 o 
 -10   3   2      129.98      128.98     20.67 o 
  -9   3   2      134.26      135.84     22.80 o 
  -8   3   2        7.59       16.95      8.41 o 
  -7   3   2       25.03       17.79      8.33 o 
  -5   3   2      715.93      565.17     62.91 o 
  -4   3   2      118.77      127.23     28.83 o 
  -3   3   2      155.28      131.20     26.61 o 
  -1   3   2     1253.88     1542.13     77.74 o 
   0   3   2      319.28      331.56     24.61 o 
   1   3   2     1302.24     1337.33     36.45 o 
   2   3   2      220.75      212.44     17.07 o 
   3   3   2      183.58      191.46     19.45 o 
   4   3   2      117.56      124.21     25.91 o 
   5   3   2      715.66      580.78    117.48 o 
   6   3   2      350.83      368.61     97.11 o 
   7   3   2       28.93       43.30     17.86 o 
   8   3   2        8.30       18.56     12.26 o 
   9   3   2      142.92      142.52     31.87 o 
  10   3   2      141.80      109.37     30.58 o 
  11   3   2       50.71       35.72     14.82 o 
 -11   4   2       11.91       17.79      5.94 o 
 -10   4   2        6.47       10.96      5.23 o 
  -9   4   2       11.65       14.55      6.80 o 
  -8   4   2      310.55      318.67     36.08 o 
  -7   4   2       74.86       90.78     20.89 o 
  -5   4   2       25.73       28.95     14.47 o 
  -4   4   2      211.24      191.42     35.72 o 
  -1   4   2      261.72      317.02     36.42 o 
   0   4   2     1016.32     1168.75    118.30 o 
   1   4   2      293.52      290.40     16.00 o 
   2   4   2     2103.69     1910.53     73.21 o 
   3   4   2     1083.23     1007.07     79.66 o 
   4   4   2      192.86      218.43     26.67 o 
   5   4   2       24.33       22.10      8.82 o 
   6   4   2      368.35      364.76     97.81 o 
   7   4   2       63.02       55.79     20.54 o 
   8   4   2      286.00      278.73     46.11 o 
  10   4   2        5.45       -3.38      4.44 o 
  11   4   2       12.39        7.94      7.24 o 
 -11   5   2       47.75       63.96     17.98 o 
 -10   5   2       31.48       31.24      9.15 o 
  -9   5   2      268.18      309.98     39.45 o 
  -8   5   2        6.45        8.10      6.22 o 
  -7   5   2       96.00       95.75     18.58 o 
  -6   5   2      182.83      249.08     40.27 o 
  -5   5   2      810.70      617.46     68.52 o 
  -1   5   2      722.34      899.81     61.63 o 
   0   5   2        3.98        4.33      3.02 o 
   1   5   2      784.92      741.87     41.26 o 
   2   5   2      277.47      219.82     42.90 o 
   3   5   2      150.45      127.68     23.17 o 
   4   5   2        6.18       13.06      7.09 o 
   5   5   2      828.24      761.71     86.08 o 
   6   5   2      185.60      254.80     41.20 o 
   7   5   2       94.57       86.84     24.63 o 
  10   5   2       30.74       10.97     10.15 o 
  11   5   2       48.91       33.85     13.54 o 
 -11   6   2        0.99        6.77      5.60 o 
 -10   6   2        5.95        9.51      5.46 o 
  -9   6   2        2.74        2.45      7.76 o 
  -8   6   2       96.96      115.92     21.06 o 
  -7   6   2       14.05       16.28      8.36 o 
  -6   6   2      290.06      318.40     33.53 o 
  -5   6   2       21.61       21.83     12.37 o 
  -1   6   2       97.35      117.88     23.29 o 
   0   6   2        7.55        6.03      3.71 o 
   1   6   2      100.87      113.73     19.68 o 
   2   6   2     1873.97     1768.31    121.10 o 
   3   6   2        3.50        4.45      5.72 o 
   4   6   2      443.67      472.59     61.57 o 
   5   6   2       19.61        8.99     23.93 o 
   6   6   2      259.41      265.78     31.25 o 
   7   6   2       11.41        5.02     13.07 o 
  10   6   2        5.37        4.44      6.19 o 
  11   6   2        0.59        0.93      4.32 o 
 -10   7   2       12.88       19.26     10.39 o 
  -9   7   2      101.43      134.04     19.87 o 
  -8   7   2       79.46      105.75     25.45 o 
  -7   7   2       50.86       60.00     20.19 o 
  -6   7   2       13.96       12.63      5.47 o 
  -5   7   2      875.15     1022.97     85.50 o 
  -2   7   2       26.81       21.34     11.26 o 
  -1   7   2      301.63      371.73    100.67 o 
   0   7   2      138.72      126.34     20.08 o 
   1   7   2      298.59      305.09     33.79 o 
   2   7   2       26.38       28.02      7.94 o 
   3   7   2       74.97       67.35     17.43 o 
   4   7   2      206.96      150.10     66.30 o 
   5   7   2      909.59      971.65     78.43 o 
   6   7   2       13.81       20.43     15.06 o 
   7   7   2       53.98       47.86     21.01 o 
   8   7   2       86.61      102.25     27.90 o 
   9   7   2       97.61      122.09     27.66 o 
  10   7   2       12.83       23.34     12.84 o 
  -8   8   2      128.17      140.77     28.71 o 
  -7   8   2       56.45       61.16     20.66 o 
  -6   8   2       81.76      119.06     30.70 o 
  -5   8   2       73.30       99.10     29.18 o 
  -4   8   2      169.42      225.74     44.12 o 
  -1   8   2      177.72      145.55     44.00 o 
   0   8   2       49.62       47.97     29.18 o 
   1   8   2      190.13       67.35     33.73 o 
   2   8   2      750.07      788.48     57.31 o 
   3   8   2      155.99      112.79     17.66 o 
   4   8   2      149.47      134.32     29.54 o 
   5   8   2       78.60      102.01     25.89 o 
   6   8   2       93.92       97.58     30.11 o 
   7   8   2       47.38       45.52     20.43 o 
   8   8   2      123.61      128.74     31.40 o 
   9   8   2        4.35       15.52     10.27 o 
  10   8   2        2.95        6.30      6.89 o 
  -7   9   2       38.63       41.79     15.87 o 
  -6   9   2      117.60      117.19     31.05 o 
  -5   9   2      125.66      216.64     45.17 o 
  -4   9   2      622.40      752.27     85.09 o 
  -3   9   2       98.62      130.26     34.43 o 
   0   9   2      347.98      166.56     57.43 o 
   1   9   2      171.40      131.08     61.40 o 
   2   9   2       58.84       43.81     26.15 o 
   3   9   2      107.73       97.48     16.71 o 
   4   9   2      627.38      698.36    156.52 o 
   5   9   2      106.11      155.82     37.58 o 
   6   9   2      135.52      145.44     36.53 o 
   7   9   2       40.53       41.90     19.73 o 
   8   9   2       32.04       49.72     19.14 o 
   9   9   2       23.10       30.46     13.19 o 
  10   9   2       45.30       31.73      8.70 o 
  -7  10   2      205.04      236.01     36.65 o 
  -6  10   2       68.81       74.24     24.28 o 
  -5  10   2        1.59       12.72     10.97 o 
  -4  10   2       70.93       72.60     26.96 o 
  -3  10   2      460.73      539.72     73.65 o 
  -2  10   2      102.18      140.53     36.42 o 
  -1  10   2      213.56      209.05     42.49 o 
   0  10   2        8.72        1.63      4.32 o 
   1  10   2      206.89      165.63     69.45 o 
   2  10   2      104.87      138.06     30.37 o 
   3  10   2      450.96      434.12     46.20 o 
   4  10   2       84.06      103.53     29.88 o 
   5  10   2        2.36        7.47      9.45 o 
   6  10   2       70.40       85.67     28.71 o 
   7  10   2      202.89      287.37     48.67 o 
   8  10   2       18.76       32.57     14.36 o 
   9  10   2       21.25       27.78     11.56 o 
  -7  11   2       19.39       21.13     11.09 o 
  -6  11   2      127.77      142.50     21.98 o 
  -5  11   2       43.94       79.49     26.73 o 
  -4  11   2      216.64      317.48     56.84 o 
  -3  11   2       31.23       29.41     18.44 o 
  -2  11   2       66.22       58.71     23.81 o 
  -1  11   2       21.13       30.35     16.46 o 
   0  11   2      726.74      671.38     72.13 o 
   2  11   2       66.30       58.48     44.70 o 
   3  11   2       31.54       14.93     10.39 o 
   4  11   2      208.67      263.79     48.67 o 
   5  11   2       42.82       86.84     27.78 o 
   6  11   2      119.57      144.03     34.67 o 
   7  11   2       20.05       21.71     12.26 o 
   8  11   2       24.55       30.58     12.84 o 
   9  11   2        3.32       -3.38      3.85 o 
  -7  12   2      102.83      107.50     23.23 o 
  -6  12   2        3.80        4.20      5.72 o 
  -5  12   2        1.78        5.25      7.12 o 
  -4  12   2        9.34        1.52      4.55 o 
  -3  12   2       94.13      152.67     40.15 o 
  -2  12   2        9.60       25.21     15.06 o 
  -1  12   2      106.52      114.74     32.22 o 
   0  12   2       10.40        7.82      8.05 o 
   4  12   2        9.02        6.54      5.72 o 
   5  12   2        1.58       -7.94     13.42 o 
   6  12   2        3.85       -1.05      5.02 o 
   7  12   2      102.93      143.80     30.11 o 
   8  12   2        0.12        5.49      5.72 o 
  -7  13   2        7.70        3.62      4.09 o 
  -6  13   2       36.99       45.40     17.16 o 
  -5  13   2       40.47       25.21     15.52 o 
  -4  13   2       91.52      133.88     35.95 o 
  -3  13   2       39.63       61.51     25.10 o 
  -2  13   2       76.54      113.69     34.43 o 
  -1  13   2       77.52       58.36     22.88 o 
   0  13   2      136.56      108.78     28.95 o 
   5  13   2       38.25       33.38     13.89 o 
  -6  14   2       22.38       31.98     12.49 o 
  -5  14   2        6.39        8.29      7.59 o 
  -4  14   2        7.81        4.79      6.42 o 
  -3  14   2       72.03       95.01     28.83 o 
  -2  14   2       42.39       40.74     18.33 o 
  -1  14   2       47.05       50.42     19.96 o 
   0  14   2       10.01        3.97      5.72 o 
   5  14   2        5.86        0.12      1.52 o 
  -6  15   2       30.28       26.50      9.80 o 
  -5  15   2       36.27       24.98     11.44 o 
  -4  15   2        9.39       10.39      9.92 o 
  -3  15   2       16.12       13.31      9.80 o 
  -2  15   2       19.88       16.11     10.86 o 
  -1  15   2      111.25       81.24     24.39 o 
   0  15   2       56.27       89.64     24.04 o 
   4  15   2       10.02       12.96      8.64 o 
   5  15   2       36.18       19.61      8.40 o 
  -4  16   2       16.72       10.74      7.35 o 
  -3  16   2       12.83        9.57      7.47 o 
  -2  16   2       26.58       28.11      8.91 o 
  -1  16   2        8.83       12.61      8.40 o 
   0  16   2       13.89       10.74      7.24 o 
   2  16   2       26.93       29.76     13.66 o 
   3  16   2       13.24       22.99     10.86 o 
   4  16   2       17.95        5.37      4.79 o 
  -2  17   2       11.57        3.50      3.97 o 
  -1  17   2       47.47       42.11     16.11 o 
   0  17   2       14.99        7.94      6.30 o 
   1  17   2       46.02       32.22     12.84 o 
   2  17   2       12.35       24.16     10.27 o 
   0   0   3      116.17      160.73     30.23 o 
   1   0   3      112.26      129.21     28.01 o 
   2   0   3       34.63       67.67     16.42 o 
   3   0   3      174.76      182.90     43.89 o 
   4   0   3       95.37      107.73     27.66 o 
   5   0   3       39.76       48.44     20.08 o 
   6   0   3       18.14       39.22     17.74 o 
   7   0   3       47.45       52.29     19.73 o 
   8   0   3       13.98       12.75      6.73 o 
   9   0   3        0.01       -0.14      5.95 o 
  10   0   3       18.46       17.25      6.74 o 
 -10   1   3       15.02       18.81      6.80 o 
  -9   1   3        9.94       15.82      7.58 o 
  -8   1   3        8.13       16.58      8.74 o 
  -7   1   3      102.57      120.34     30.93 o 
  -6   1   3       62.38       70.15     23.23 o 
  -5   1   3       26.39       43.54     19.26 o 
  -4   1   3       42.63       37.00     16.22 o 
  -2   1   3       42.07       46.99     13.31 o 
  -1   1   3       87.18      136.33     29.65 o 
   0   1   3       87.39      129.68     27.78 o 
   1   1   3       82.08       79.84     21.71 o 
   2   1   3       42.40       59.88     20.19 o 
   3   1   3       46.04       41.60     12.69 o 
   4   1   3       41.44       49.37     29.30 o 
   5   1   3       27.65       35.37     17.16 o 
   6   1   3       67.10       79.37     24.75 o 
   7   1   3      107.06      112.52     29.30 o 
   8   1   3        8.10       13.10      7.16 o 
   9   1   3       10.81       12.00      6.42 o 
  10   1   3       15.73       21.36     12.37 o 
 -10   2   3       10.30        6.89      5.25 o 
  -9   2   3        3.69        1.52      6.19 o 
  -8   2   3       15.90       23.81     13.31 o 
  -7   2   3       59.76       52.76     21.01 o 
  -6   2   3       45.49       65.71     22.18 o 
  -5   2   3       16.25       11.56     11.21 o 
  -4   2   3      123.61      215.94     39.92 o 
  -2   2   3      155.55      213.95     38.75 o 
  -1   2   3       74.30       98.75     25.91 o 
   0   2   3      226.62      299.27     42.02 o 
   1   2   3       78.15       80.42     21.13 o 
   2   2   3      161.49      175.05     25.66 o 
   3   2   3       34.26       23.70     10.59 o 
   4   2   3      120.34       56.49     32.22 o 
   5   2   3       17.70       21.24     12.49 o 
   6   2   3       40.20       40.97     17.63 o 
   7   2   3       57.98       50.07     19.49 o 
   8   2   3       14.90       13.42     10.15 o 
   9   2   3        2.97        4.61      5.60 o 
  10   2   3       10.34       15.17     10.15 o 
 -10   3   3       16.13       10.04      5.95 o 
  -9   3   3       49.27       35.02     13.66 o 
  -8   3   3       32.35       38.17     16.92 o 
  -7   3   3       11.10       13.42     12.14 o 
  -6   3   3       19.74       22.41     13.77 o 
  -5   3   3       75.70       61.28     22.29 o 
  -1   3   3      179.97      252.35     41.32 o 
   0   3   3       89.87      136.56     28.71 o 
   1   3   3      196.75      156.06     39.10 o 
   2   3   3       69.41       53.81     24.98 o 
   3   3   3       45.70       38.63     27.20 o 
   4   3   3       32.22       24.98     22.76 o 
   5   3   3       80.78      107.15     52.06 o 
   6   3   3       20.71       25.21     14.71 o 
   7   3   3        9.47       16.11     10.62 o 
   8   3   3       32.09       31.75     14.59 o 
   9   3   3       50.76       30.58     14.94 o 
  10   3   3       16.82       17.98     10.62 o 
 -10   4   3        1.64        9.10      5.14 o 
  -9   4   3        9.00       11.44      7.47 o 
  -8   4   3       30.54       53.58     18.91 o 
  -7   4   3       11.30       33.62     16.46 o 
  -6   4   3       57.66       77.50     24.51 o 
  -5   4   3       31.49       61.05     22.41 o 
   0   4   3      125.11      147.30     39.10 o 
   1   4   3      166.19      145.79     40.04 o 
   2   4   3      120.32      114.50     39.10 o 
   3   4   3      116.67      145.32     50.89 o 
   4   4   3       37.33       19.61     21.71 o 
   5   4   3       32.07        8.64     17.39 o 
   6   4   3       53.50       50.89     18.68 o 
   7   4   3       11.51       24.39     13.07 o 
   9   4   3       10.52       -3.27      6.30 o 
  10   4   3        0.99       14.71      9.34 o 
  -9   5   3       20.20       14.59      8.40 o 
  -8   5   3       26.45       22.53     13.19 o 
  -7   5   3        2.99        2.92      6.19 o 
  -6   5   3       38.52       40.85     18.21 o 
  -5   5   3       91.08      126.53     31.51 o 
  -3   5   3        7.73       -0.35      3.03 o 
  -2   5   3      119.57      108.32     30.93 o 
  -1   5   3       14.45        7.47      7.94 o 
   0   5   3       19.86      -19.26     19.26 o 
   1   5   3       19.99        9.80     13.42 o 
   2   5   3      132.47       90.81     36.77 o 
   3   5   3        7.41        7.94     14.94 o 
   4   5   3      139.41       48.09     28.01 o 
   5   5   3      108.09       92.56     49.96 o 
  -9   6   3        6.75       13.89      7.47 o 
  -8   6   3        0.78        1.75      2.57 o 
  -7   6   3       20.17       10.04      9.22 o 
  -6   6   3       14.35       24.16     13.77 o 
  -4   6   3      223.32      272.55     52.52 o 
  -3   6   3      135.67      143.22     36.77 o 
  -2   6   3      136.92      135.64     26.54 o 
  -1   6   3       59.96       42.48     14.53 o 
   0   6   3        4.97        3.69     16.87 o 
   1   6   3       56.09       45.99     26.26 o 
   2   6   3      147.63      101.43     45.05 o 
   3   6   3      134.20       67.47     44.59 o 
   4   6   3      211.26      141.23     64.55 o 
  -9   7   3       13.96       23.11      9.10 o 
  -8   7   3       31.34       41.90     14.47 o 
  -7   7   3        4.24       10.50      9.80 o 
  -6   7   3       27.87       14.94     10.50 o 
  -4   7   3       92.49       91.51     30.81 o 
  -3   7   3      134.88      113.22     34.08 o 
  -2   7   3       11.79       29.59     12.84 o 
  -1   7   3       31.70       19.48     24.04 o 
   0   7   3       30.85       15.06      8.46 o 
   1   7   3       27.92       40.85     28.36 o 
   2   7   3        6.32      -29.30     29.30 o 
   3   7   3      132.09       25.10     27.78 o 
  -8   8   3       19.46       15.52      8.29 o 
  -7   8   3       10.70       14.01      9.45 o 
  -6   8   3       40.43       46.34     18.33 o 
  -5   8   3       56.55       85.21     28.36 o 
  -4   8   3       38.85       59.53     24.98 o 
  -3   8   3       55.29       37.12     20.66 o 
  -2   8   3       61.25       69.26     20.22 o 
  -1   8   3       71.59       76.20     21.00 o 
   0   8   3        1.80        5.78      6.04 o 
   1   8   3       76.26       24.16     23.81 o 
   2   8   3       65.50       38.75     28.95 o 
  -8   9   3       37.85       60.11     15.06 o 
  -7   9   3       13.94       12.49      8.05 o 
  -6   9   3        6.54        8.99      7.35 o 
  -5   9   3       15.24       23.46     14.82 o 
  -4   9   3       67.30      110.07     32.92 o 
  -3   9   3       31.98       14.82     12.37 o 
  -2   9   3        3.91        7.82      8.87 o 
  -1   9   3       58.54       59.41     23.58 o 
   0   9   3       17.77        0.72     11.38 o 
  -7  10   3       29.90       30.23     11.67 o 
  -6  10   3        2.38        1.87      4.55 o 
  -5  10   3        9.09        6.77      8.17 o 
  -4  10   3       12.17       23.11     14.94 o 
  -3  10   3       29.94       32.68     18.68 o 
  -2  10   3        3.30       12.49     11.91 o 
  -1  10   3       87.46      118.59     33.97 o 
   0  10   3       44.92       61.05     21.48 o 
  -7  11   3        6.87       18.09      8.40 o 
  -6  11   3        2.90        5.02      6.42 o 
  -5  11   3        0.01        8.40      8.40 o 
  -4  11   3       20.49       26.50     15.41 o 
  -3  11   3       17.10       16.81     10.50 o 
  -2  11   3        7.05        9.34      9.45 o 
  -1  11   3        1.00        1.40      4.20 o 
   0  11   3       94.40       72.83     23.34 o 
  -6  12   3       17.01       17.98      8.40 o 
  -5  12   3        0.28        3.00      3.82 o 
  -4  12   3       10.50       15.52     10.97 o 
  -3  12   3        8.99       27.55     15.17 o 
  -2  12   3        2.14       -0.35      2.80 o 
  -1  12   3        4.75        2.10      4.44 o 
   0  12   3       71.20       55.44     19.73 o 
  -5  13   3        9.42        6.89      5.60 o 
  -4  13   3       15.97       36.88     16.92 o 
  -3  13   3       25.01       44.47     19.14 o 
  -2  13   3        2.20        2.80      4.67 o 
  -1  13   3       16.70        8.75      7.70 o 
   0  13   3       17.26       17.86     10.15 o 
  -4  14   3        0.62        3.85      3.97 o 
  -3  14   3        6.91       11.09      8.05 o 
  -2  14   3        3.54       14.36      9.22 o 
  -1  14   3        5.61        3.85      4.79 o 
   4  14   3        1.17       12.26      6.89 o 
   6   0   4        4.54        7.47      6.65 o 
   7   0   4        0.32        8.75      6.42 o 
   8   0   4        1.91        3.38      3.50 o 
  -8   1   4        0.89        0.00      4.55 o 
  -7   1   4       17.94       23.11     11.44 o 
  -6   1   4        6.82        3.97      3.62 o 
  -5   1   4        0.42       -5.95      5.95 o 
   7   1   4       17.05       12.72      7.47 o 
  -8   2   4        4.70        8.05      5.37 o 
  -7   2   4        3.47        5.25      5.25 o 
  -6   2   4        1.40       20.54     11.09 o 
  -5   2   4        3.22        6.65      7.00 o 
  -7   3   4        0.48       -0.47      2.10 o 
  -6   3   4        7.26        6.07      6.30 o 
  -5   3   4        0.90       -0.23      2.57 o 
  -4   3   4        4.38       -1.40      4.55 o 
  -7   4   4        0.30       -0.82      3.85 o 
  -6   4   4        4.18        6.19      6.19 o 
  -5   4   4        4.00        5.14      6.89 o 
  -4   4   4        4.35       10.50      9.22 o 
  -3   4   4       13.81       34.08     16.92 o 
  -7   5   4        4.59        2.92      3.85 o 
  -6   5   4       12.38       10.86      9.10 o 
  -5   5   4       23.27       16.46      9.57 o 
  -4   5   4       13.18       33.73     16.69 o 
  -3   5   4        5.22       14.12      9.45 o 
  -7   6   4        2.73        9.34      5.95 o 
  -6   6   4        4.43        2.57      3.50 o 
  -5   6   4       19.39       38.40     15.41 o 
  -4   6   4       26.93       61.05     22.06 o 
  -3   6   4       36.85       60.35     22.76 o 
  -6   7   4        7.76       21.48     10.62 o 
  -5   7   4        9.18       21.13     12.02 o 
  -4   7   4       17.04       24.39     14.24 o 
  -3   7   4       17.62       20.66     12.37 o 
  -6   8   4        2.12       -4.67      4.67 o 
  -5   8   4       13.40       35.48     14.24 o 
  -4   8   4       14.89       16.22     10.15 o 
  -3   8   4       11.08       14.94     10.50 o 
  -5   9   4        6.23        9.69      6.77 o 
  -4   9   4        0.47       -2.80      4.44 o 
  -3   9   4        4.22       19.38     12.49 o 
  -4  10   4        5.24       13.66      8.29 o 
  -3  10   4        0.05       12.14      8.52 o 
  -3  11   4        2.43        0.00      1.98 o 
                                                 
